# Supplementary material for: Use of a Plasmodium vivax genetic barcode for genomic surveillance and parasite tracking in Sri Lanka
Source: Malar J. 2020 Sep 21;19:342. doi: 10.1186/s12936-020-03386-3 (PMC7504840; doi:10.1186/s12936-020-03386-3)
Supplement: Supplementary file 1 — Additional file 1. Details of the parasite isolates used in the study; ID number, year and location of collection, and clonality. [file 12936_2020_3386_MOESM1_ESM.xlsx]

## Sheet: Sheet1
No	ID Number	Year	Province	District	Type_Clone
1	5	2005	North Western	Puttalam	Single
2	6	2005	North Western	Puttalam	Single
3	7	2005	North Western	Puttalam	Single
4	8	2005	North Western	Puttalam	Single
5	9	2005	North Western	Puttalam	Mixed
6	12	2005	Unknown	Unknown	Single
7	15	2005	Unknown	Unknown	Single
8	16	2005	North Western	Puttalam	Mixed
9	22	2006	Eastern	Trincomalee	Single
10	23	2007	Unknown	Unknown	Single
11	24	2007	Unknown	Unknown	Single
12	25	2007	Eastern	Trincomalee	Single
13	34	2007	Eastern	Trincomalee	Mixed
14	S10 pilot screen	2007	Eastern	Trincomalee	Single
15	S12 pilot screen	2007	Eastern	Trincomalee	Mixed
16	S13 pilot screen	2007	Eastern	Trincomalee	Mixed
17	S14 pilot screen	2007	Eastern	Trincomalee	Mixed
18	S16 pilot screen	2007	Eastern	Trincomalee	Mixed
19	S17 pilot screen	2007	Eastern	Trincomalee	Single
20	S2 pilot screen	2007	Eastern	Trincomalee	Mixed
21	S6 pilot screen	2007	Eastern	Trincomalee	Mixed
22	S7 pilot screen	2007	Eastern	Trincomalee	Single
23	S8 pilot screen	2007	Eastern	Trincomalee	Mixed
24	S9 pilot screen	2007	Eastern	Trincomalee	Mixed
25	T1	2007	Eastern	Trincomalee	Single
26	G115	2007	Eastern	Trincomalee	Mixed
27	S5 pilot screen	2007	Eastern	Trincomalee	Mixed
28	S1 pilot screen	2009	Southern	Galle	Single
29	S11 pilot screen	2009	Southern	Galle	Mixed
30	S15 pilot screen	2009	Uva	Trincomalee	Mixed
31	G23	2009	Southern	Galle	Single
32	S18 pilot screen	2010	Southern	Trincomalee	Mixed
33	S19 pilot screen	2010	Southern	Trincomalee	Single
34	S3 pilot screen	2010	Eastern	Trincomalee	Mixed
35	S4 pilot screen	2010	Nothern	Trincomalee	Single
36	90	2010	Eastern	Trincomalee	Single
37	95	2010	Southern	Galle	Single
38	620	2010	Southern	Galle	Single
39	MR4775	2010	Southern	Galle	Mixed
40	T2	2010	Eastern	Trincomalee	Single
41	T4	2010	Eastern	Trincomalee	Single
42	T7	2010	Eastern	Trincomalee	Mixed
43	MR4783	2011	Unknown	Unknown	Single
44	MR4785	2011	Unknown	Unknown	Mixed
45	G15	Unknown	Southern	Galle	Mixed
46	1	Unknown	Unknown	Unknown	Single
47	2	Unknown	Unknown	Unknown	Single
48	3	Unknown	Unknown	Unknown	Single
49	248	Unknown	Unknown	Unknown	Single
50	520	Unknown	Unknown	Unknown	Single
51	4793	Unknown	Unknown	Unknown	Single
