# Supplementary material for: Use of a Plasmodium vivax genetic barcode for genomic surveillance and parasite tracking in Sri Lanka
Source: Malar J. 2020 Sep 21;19:342. doi: 10.1186/s12936-020-03386-3 (PMC7504840; doi:10.1186/s12936-020-03386-3)
Supplement: Supplementary file 2 — Additional file 2. Details of the genotyped SNPs; SNP ID, chromosome position, gene ID and the genetic properties/effect. [file 12936_2020_3386_MOESM2_ESM.xlsx]

## Sheet: Sheet1
SNP No	Chromosome	Chr. Position	Effect	Gene ID
1	2	530130	SYNONYMOUS CODING	PVX_081635
2	3	140565	INTERGENIC
3	3	476181	SYNONYMOUS CODING	PVX_000555
4	3	497418	INTRON	PVX_000530
5	4	233452	SYNONYMOUS CODING	PVX_002740
6	5	62892	SYNONYMOUS CODING	PVX_088835
7	5	1295863	INTERGENIC
8	6	71745	INTERGENIC
9	6	595747	SYNONYMOUS CODING	PVX_111270
10	7	567623	INTERGENIC
11	7	1162433	SYNONYMOUS CODING	PVX_099980
12	8	205120	INTERGENIC
13	8	608362	SYNONYMOUS CODING	PVX_094890
14	8	1449111	INTRON	PVX_119475
15	8	1594658	SYNONYMOUS CODING	PVX_119280
16	9	616543	INTERGENIC
17	10	34635	INTERGENIC
18	10	749044	INTERGENIC
19	10	1190185	SYNONYMOUS CODING	PVX_097755
20	10	1271367	INTERGENIC
21	11	66819	INTERGENIC
22	11	215123	INTRON	PVX_115245
23	11	602489	SYNONYMOUS CODING	PVX_114820
24	11	625318	INTERGENIC
25	11	705724	INTRON	PVX_114700
26	11	1770112	INTRON	PVX_113490
27	11	1796461	SYNONYMOUS CODING	PVX_113460
28	11	1929841	INTERGENIC
29	12	1108185	INTERGENIC
30	12	1190029	SYNONYMOUS CODING	PVX_116665
31	12	2656099	SYNONYMOUS CODING	PVX_118370
32	13	482609	INTERGENIC
33	13	828771	INTERGENIC
34	13	1067343	SYNONYMOUS CODING	PVX_085285
35	13	1139542	INTERGENIC
36	14	427515	SYNONYMOUS CODING	PVX_122250
37	14	843133	INTERGENIC
38	14	1023899	INTERGENIC
39	14	2249283	SYNONYMOUS CODING	PVX_100635
40	14	2301634	INTERGENIC
